# Supplementary material for: optiPRM: A Targeted Immunopeptidomics LC-MS Workflow With Ultra-High Sensitivity for the Detection of Mutation-Derived Tumor Neoepitopes From Limited Input Material
Source: Mol Cell Proteomics. 2024 Aug 5;23(9):100825. doi: 10.1016/j.mcpro.2024.100825 (PMC11405902; doi:10.1016/j.mcpro.2024.100825)
Supplement: Table S2 [file mmc3.xlsx]

## Sheet: Sheet1
Material	Figure	Label	Desalting	LC Gradient	Solvent B %ACN	LC Runtime (min)	Oxidation step	Antibody	MS File
CaSki	1B	G IGEPAL; 57M Cell eq.	Zorbax SB-C18	1b	100	100	NA	A2 (BB7.2)	OE2-20210727_003
CaSki	1B	G NOG / SDC; 100M Cells	SepPak	1b	100	100	NA	A2 (BB7.2)	OE2-20220222_011
CaSki	1B	A NOG / SDC; 100M Cells	SepPak	1b	100	100	NA	A2 (BB7.2)	OE2-20220222_009
CaSki	1C	~40M IP; ~20M Cell eq. Digest: ~10M eq.	SepPak	6	80	63	No	panHLA (W6/32)	QE20191209_004
CaSki	1D,1E	5M R1; 2.5M Cell eq.	SepPak	7	100	125	No	panHLA (W6/32)	OE2-20210809_003
CaSki	1D,1E	5M R2; 2.5M Cell eq.	SepPak	7	100	125	No	panHLA (W6/32)	OE2-20210809_004
CaSki	1D,1E	10M R1; 2.5M Cell eq.	SepPak	7	100	125	No	panHLA (W6/32)	OE2-20210809_006
CaSki	1D,1E	10M R2; 2.5M Cell eq.	SepPak	7	100	125	No	panHLA (W6/32)	OE2-20210809_007
CaSki	1D,1E	50M R1; 2.5M Cell eq.	SepPak	7	100	125	No	panHLA (W6/32)	OE2-20210808_004
CaSki	1D,1E	50M R2; 2.5M Cell eq.	SepPak	7	100	125	No	panHLA (W6/32)	OE2-20210808_005
CaSki	1D,1E	100M R1; 50M Cell eq.	SepPak	7	100	125	No	panHLA (W6/32)	OE2-20210808_007
CaSki	1D,1E	100M R2; 50M Cell eq.	SepPak	7	100	125	No	panHLA (W6/32)	OE2-20210808_008
CaSki	1D,1E	200M R1; 100M Cell eq.	SepPak	7	100	125	No	panHLA (W6/32)	OE2-20210809_009
CaSki	1D,1E	200M R2; 100M Cell eq.	SepPak	7	100	125	No	panHLA (W6/32)	OE2-20210809_010
synthetic SIL peptides	S2B	DLQPETTDLY++ DI-MS	-	-	-	-	NA	-	OE2-20210511_006
SNU-17	S6B	1-SepPak default: IP 50M SNU17 DDA; ?5M? Cell eq.	SepPak	8	100	60	NA	panHLA (W6/32)	OE2-20210918_001
SNU-17	S6B	2-SepPak SpeedVac: IP 50M SNU17 DDA; ?5M? Cell eq.	SepPak	8	100	60	NA	panHLA (W6/32)	OE2-20210918_003
SNU-17	S6B	3-RAM SpeedVac basic: IP 50M SNU17; ?5M? Cell eq.	RAM neutral	8	100	60	NA	panHLA (W6/32)	OE2-20210918_005
SNU-17	S6B	4-RAM SpeedVac acidic: IP 50M SNU17 DDA; ?5M? Cell eq.	RAM acidic	8	100	60	NA	panHLA (W6/32)	OE2-20210918_007
SNU-17	S6B	5-RAM No Drying basic: IP 50M SNU17 DDA; ?5M? Cell eq.	RAM neutral	8	100	60	NA	panHLA (W6/32)	OE2-20210918_008
-	3B	LC Control	-	1	80	125	No	panHLA (W6/32)	OE2-20210512_023
-	3B	neg. Ctrl 100M IP	SepPak	1	80	125	No	panHLA (W6/32)	OE2-20210512_021
PDX	3B	100M -IFNγ IP BR1	SepPak	2	80	115	No	panHLA (W6/32)	OE2-20210125_009
PDX	3B	100M -IFNγ IP BR2	SepPak	1	80	125	No	panHLA (W6/32)	OE2-20210512_025
PDX	3B	100M +IFNγ IP BR1	SepPak	2	80	115	No	panHLA (W6/32)	OE2-20210126_003
PDX	3B	100M +IFNγ IP BR2	SepPak	1	80	125	No	panHLA (W6/32)	OE2-20210512_027
-	3B	LC Control	-	1b	100	125	No	panHLA (W6/32)	OE2-20221012_004
-	3B	Mock IP	SepPak	1b	100	125	No	panHLA (W6/32)	OE2-20221012_006
PDX	3B	10M +IFNγ IP	SepPak	1b	100	125	No	panHLA (W6/32)	OE2-20221012_022
PDX	3B	5M +IFNγ IP R1	SepPak	1b	100	125	No	panHLA (W6/32)	OE2-20221012_016
PDX	3B	5M +IFNγ IP R2	SepPak	1b	100	125	No	panHLA (W6/32)	OE2-20221012_018
PDX	3B	2.5M +IFNγ IP R1	SepPak	1b	100	125	No	panHLA (W6/32)	OE2-20221012_008
PDX	3B	2.5M +IFNγ IP R2	SepPak	1b	100	125	No	panHLA (W6/32)	OE2-20221012_010
-	3B	LC Control	-	1b	100	125	No	panHLA (W6/32)	OE2-20231121_003
-	3B	Mock IP	SepPak	1b	100	125	No	panHLA (W6/32)	OE2-20231121_005
PDX	3B	10M -IFNγ IP	SepPak	1b	100	125	No	panHLA (W6/32)	OE2-20231121_015
PDX	3B	5M -IFNγ IP R1	SepPak	1b	100	125	No	panHLA (W6/32)	OE2-20231121_011
PDX	3B	5M -IFNγ IP R2	SepPak	1b	100	125	No	panHLA (W6/32)	OE2-20231121_013
PDX	3B	2.5M -IFNγ IP R1	SepPak	1b	100	125	No	panHLA (W6/32)	OE2-20231121_007
PDX	3B	2.5M -IFNγ IP R2	SepPak	1b	100	125	No	panHLA (W6/32)	OE2-20231121_009
PDX	S5	24M -IFNγ CV -50	SepPak	9	100	120	Yes	panHLA (W6/32)	OE2-20221014_034_DIA
PDX	S5	24M -IFNγCV -70	SepPak	9	100	120	Yes	panHLA (W6/32)	OE2-20221014_036_DIA
PDX	S5	24M +IFNγ CV -50	SepPak	9	100	120	Yes	panHLA (W6/32)	OE2-20221014_038_DIA
PDX	S5	24M +IFNγ CV -70	SepPak	9	100	120	Yes	panHLA (W6/32)	OE2-20221014_040_DIA
-	4A	Mock IP	SepPak	3	80	100	No	panHLA (W6/32)	OE2-20210505_014
-	4A	LC Control	-	3	80	100	No	panHLA (W6/32)	OE2-20210505_016
Tumor biopsy patient 1	4A	Patient 1 IP	SepPak	3	80	100	No	panHLA (W6/32)	OE2-20210505_018
-	4C	LC Control	SepPak	5	100	100	Yes	panHLA (W6/32)	OE2-20220121_005
-	4C	Mock IP	SepPak	5	100	100	Yes	panHLA (W6/32)	OE2-20220121_006
Tumor biopsy patient 2	4C	½ Patient 2 IP	SepPak	5	100	100	Yes	panHLA (W6/32)	OE2-20220121_008
Tumor biopsy patient 2	4C	½ Patient 2 IP	SepPak	5	100	100	Yes	panHLA (W6/32)	OE2-20220121_009
-	4B	Mock IP	RAM acidic	4	100	125	Yes	panHLA (W6/32)	OE2-20211108_003
-	4B	LC Control	-	4	100	125	Yes	panHLA (W6/32)	OE2-20211108_005
Tumor biopsy patient 3	4B	½ Patient 3 IP	RAM acidic	4	100	125	Yes	panHLA (W6/32)	OE2-20211108_007
Tumor biopsy patient 3	4B	½ Patient 3 IP	RAM acidic	4	100	125	Yes	panHLA (W6/32)	OE2-20211108_008
B<X> = technical Replicate; BR<X> = biological Replicate
	Gradients
	1
	1b
	2
	3
	4
	5
	6
	7
	8
	9
