# Supplementary material for: optiPRM: A Targeted Immunopeptidomics LC-MS Workflow With Ultra-High Sensitivity for the Detection of Mutation-Derived Tumor Neoepitopes From Limited Input Material
Source: Mol Cell Proteomics. 2024 Aug 5;23(9):100825. doi: 10.1016/j.mcpro.2024.100825 (PMC11405902; doi:10.1016/j.mcpro.2024.100825)
Supplement: Table S3 [file mmc4.xlsx]

## Sheet: Table S3
Compound	Formula	Adduct	m/z	z	Isolation Window (m/z)
		(no adduct)	317	2	35
		(no adduct)	341.5	2	16
		(no adduct)	354.5	2	12
		(no adduct)	365	2	11
		(no adduct)	374.5	2	10
		(no adduct)	384.5	2	12
		(no adduct)	395.5	2	12
		(no adduct)	408	2	15
		(no adduct)	422	2	15
		(no adduct)	436	2	15
		(no adduct)	448.5	2	12
		(no adduct)	458	2	9
		(no adduct)	466	2	9
		(no adduct)	473	2	7
		(no adduct)	479	2	7
		(no adduct)	484.5	2	6
		(no adduct)	490	2	7
		(no adduct)	495	2	5
		(no adduct)	499.5	2	6
		(no adduct)	504.5	2	6
		(no adduct)	509	2	5
		(no adduct)	513	2	5
		(no adduct)	517.5	2	6
		(no adduct)	522	2	5
		(no adduct)	526	2	5
		(no adduct)	530	2	5
		(no adduct)	534.5	2	6
		(no adduct)	539	2	5
		(no adduct)	543.5	2	6
		(no adduct)	548.5	2	6
		(no adduct)	553.5	2	6
		(no adduct)	559	2	7
		(no adduct)	565.5	2	8
		(no adduct)	572.5	2	8
		(no adduct)	580	2	9
		(no adduct)	589.5	2	12
		(no adduct)	602.5	2	16
		(no adduct)	623	2	27
		(no adduct)	690.5	2	110
		(no adduct)	805.5	2	122
		(no adduct)	890	2	49
		(no adduct)	937	2	47
		(no adduct)	984.5	2	50
		(no adduct)	1329.5	2	642
